# Supplementary material for: Amyloid β1–42 Oligomers Induce Galectin–1S8 O–GlcNAcylation Leading to Microglia Migration
Source: Cells. 2023 Jul 17;12(14):1876. doi: 10.3390/cells12141876 (PMC10378097; doi:10.3390/cells12141876)
Supplement: Supplementary file 1 [file cells-12-01876-s001.zip]

Archive with 1 entries (1 files):
- cells-2430029-supplementary.pdf
